# Supplementary material for: Carbonic Anhydrase Enhanced UV-Crosslinked PEG-DA/PEO Extruded Hydrogel Flexible Filaments and Durable Grids for CO2 Capture
Source: Gels. 2023 Apr 16;9(4):341. doi: 10.3390/gels9040341 (PMC10137505; doi:10.3390/gels9040341)
Supplement: Supplementary file 1 [file gels-09-00341-s001.zip]

Archive with 1 entries (1 files):
- gels-2343818-supplementary.pdf
